# Supplementary material for: CRISPR Interference-Mediated Silencing of the mmpL3 Gene in Mycobacterium smegmatis and Its Impact on Antimicrobial Susceptibility
Source: Antibiotics (Basel). 2024 May 24;13(6):483. doi: 10.3390/antibiotics13060483 (PMC11200583; doi:10.3390/antibiotics13060483)
Supplement: Supplementary file 1 [file antibiotics-13-00483-s001.zip]

Archive with 1 entries (1 files):
- antibiotics-3010202-supplementary.pdf
